# Supplementary material for: A 1 MDa protein complex containing critical components of the Escherichia coli divisome
Source: Sci Rep. 2015 Dec 8;5:18190. doi: 10.1038/srep18190 (PMC4672292; doi:10.1038/srep18190)
Supplement: Supplementary Information [file srep18190-s2.zip]

Archive with 1 entries (1 files):
- SI data file.sf3
